# Supplementary material for: Assessing COVID-19 Health Information on Google Using the Quality Evaluation Scoring Tool (QUEST): Cross-sectional and Readability Analysis
Source: JMIR Form Res. 2022 Feb 11;6(2):e32443. doi: 10.2196/32443 (PMC8843082; doi:10.2196/32443)
Supplement: Multimedia Appendix 1 [file formative_v6i2e32443_app1.xlsx]

## Sheet: Articles
Page of google (1,2,3)	Order on its page (1-9)	Was this an article?	Repeat?	Article Link	Average QUEST Rating (if applicable)
Coronavirus 1	1	No; Menu Page		https://www.cdc.gov/coronavirus/2019-ncov/index.html
1	2	Yes		https://www.cdc.gov/coronavirus/2019-ncov/symptoms-testing/symptoms.html	20.3333
1	3	Yes		https://www.who.int/health-topics/coronavirus#tab=tab_1	16.3333
1	4	No; Dashboard		https://www.worldometers.info/coronavirus/
1	5	No; Dashboard		https://coronavirus.jhu.edu/map.html
1	6	No; Menu Page		https://www.coronavirus.gov/
1	7	No; Menu Page		https://coronavirus.ohio.gov/wps/portal/gov/covid-19/home
1	8	Yes		https://www.health.pa.gov/topics/disease/coronavirus/Pages/Coronavirus.aspx	15
1	9	Yes		https://en.wikipedia.org/wiki/Coronavirus	20.3333
2	1	Yes		https://www.washingtonpost.com/health/2020/02/28/what-you-need-know-about-coronavirus/?arc404=true	19.6667
2	2	No; Menu Page		https://www.foxnews.com/category/health/infectious-disease/coronavirus
2	3	No; Menu Page		https://www.cbsnews.com/live-updates/coronavirus-update-lockdowns-million-cases-2020-04-27/
2	4			https://www.sfchronicle.com/bayarea/article/Coronavirus-live-updates-news-bay-area-15237940.php
2	5	Yes		https://www.nytimes.com/interactive/2020/us/coronavirus-us-cases.html	18
2	6	Yes		https://www.nytimes.com/interactive/2020/04/30/science/coronavirus-mutations.html	20.3333
2	7	Yes		https://www.npr.org/sections/coronavirus-live-updates/2020/04/30/848496099/boris-johnson-u-k-is-past-the-peak-of-its-coronavirus-outbreak	17.6667
2	8		Yes	https://www.npr.org/sections/coronavirus-live-updates/2020/04/30/848496099/boris-johnson-u-k-is-past-the-peak-of-its-coronavirus-outbreak
2	9	No; Dashboard		https://www.vdh.virginia.gov/coronavirus/
2	10	No; Menu Page		https://www.michigan.gov/coronavirus/
3	1	Yes		https://www.npr.org/sections/coronavirus-live-updates/2020/04/30/848181755/south-korea-reports-no-new-domestic-coronavirus-cases	18.6667
3	2	Yes		https://www.theguardian.com/world/ng-interactive/2020/apr/30/coronavirus-map-of-the-us-latest-cases-state-by-state	20.3333
3	3	Yes		https://www.sba.gov/page/coronavirus-covid-19-small-business-guidance-loan-resources	14.3333
3	4	Yes		https://www.scmp.com/coronavirus	16.3333
3	5	No; Menu Page		https://www.brainpop.com/health/diseasesinjuriesandconditions/coronavirus/
3	6	No; Menu Page		https://www.usa.gov/coronavirus
3	7	No; Menu Page		https://www.aljazeera.com/topics/events/coronavirus-outbreak.html
3	8	Yes		https://www.livescience.com/topics/live/coronavirus-live-updates	21.3333
3	9	No; Discontinued		https://www.businessinsider.com/coronavirus-live-updates-latest-news
3	10	No; Menu Page		https://www.bbc.com/news/coronavirus
Coronavirus cases 1	1		Yes	https://www.worldometers.info/coronavirus/
1	2		Yes	https://www.theguardian.com/world/ng-interactive/2020/apr/30/coronavirus-map-of-the-us-latest-cases-state-by-state
1	3		Yes	https://www.npr.org/sections/coronavirus-live-updates/2020/04/30/848181755/south-korea-reports-no-new-domestic-coronavirus-cases
1	4		Yes	https://www.nytimes.com/interactive/2020/us/coronavirus-us-cases.html
1	5	Yes		https://www.cdc.gov/coronavirus/2019-ncov/cases-updates/cases-in-us.html	17.6667
1	6		Yes	https://coronavirus.jhu.edu/map.html
2	1		Yes	https://www.npr.org/sections/coronavirus-live-updates/2020/04/30/848181755/south-korea-reports-no-new-domestic-coronavirus-cases
2	2	Yes		https://www.npr.org/sections/goatsandsoda/2020/03/30/822491838/coronavirus-world-map-tracking-the-spread-of-the-outbreak	18.6667
2	3	Yes		https://www.kiro7.com/news/local/coronavirus-inslee-says-stay-at-home-order-will-remain-past-may-4-announcing-details-friday/XIDPHMLVOJAAREQ5YCL75367PU/	17.6667
2	4	Yes		https://www.aljazeera.com/news/2020/04/countries-reported-coronavirus-cases-200412093314762.html	16
2	5			https://www.latimes.com/projects/california-coronavirus-cases-tracking-outbreak/
2	6	Yes		https://www.cnn.com/interactive/2020/health/coronavirus-maps-and-cases/	19
2	7		Yes	https://www.health.pa.gov/topics/disease/coronavirus/Pages/Coronavirus.aspx
2	8	Yes		https://www.doh.wa.gov/emergencies/coronavirus	19
2	9			https://dph.georgia.gov/covid-19-daily-status-report	18.6667
2	10			https://www.bloomberg.com/graphics/2020-coronavirus-cases-world-map/	18.6667
3	1	Yes		https://www.health.state.mn.us/diseases/coronavirus/situation.html	19.6667
3	2	Yes; kind of		https://www.michigan.gov/coronavirus/0,9753,7-406-98163_98173---,00.html
3	3	Yes		https://www.livescience.com/coronavirus-updates-united-states.html
3	4		Yes	https://www.businessinsider.com/coronavirus-live-updates-latest-news
3	5	Yes		https://www.coronavirus.in.gov/	19.3333
3	6		Yes	https://coronavirus.ohio.gov/wps/portal/gov/covid-19/home
3	7			https://www.arcgis.com/sharing/rest/oauth2/authorize?client_id=opsdashboard&display=default&response_type=token&expiration=20160&redirect_uri=https%3A%2F%2Fwww.arcgis.com%2Fapps%2Fopsdashboard%2FpostSignIn.html&locale=en-us&state=%7B%22redirect%22%3A%22https%3A%2F%2Fwww.arcgis.com%2Fapps%2Fopsdashboard%2Findex.html%22%2C%22portalUrl%22%3A%22https%3A%2F%2Fwww.arcgis.com%2Fsharing%2Frest%2F%22%7D
3	8	No; Dashboard		https://www.sandiegocounty.gov/content/sdc/hhsa/programs/phs/community_epidemiology/dc/2019-nCoV/status.html
3	9		Yes	https://www.vdh.virginia.gov/coronavirus/
3	10	Yes		https://idph.iowa.gov/emerging-health-issues/novel-coronavirus	15.3333
Coronavirus update 1	1		Yes	https://www.worldometers.info/coronavirus/
1	2	Yes		https://www.cnn.com/world/live-news/coronavirus-pandemic-04-30-20-intl/index.html	14
1	3		Yes	https://www.cdc.gov/coronavirus/2019-ncov/index.html
1	4		Yes	https://www.cdc.gov/coronavirus/2019-ncov/cases-updates/cases-in-us.html
1	5	No; Menu Page		https://www.webmd.com/coronavirus
1	6	Yes		https://www.npr.org/sections/coronavirus-live-updates/2020/04/30/848478507/fauci-says-its-doable-to-have-millions-of-doses-of-covid-19-vaccine-by-january	18.3333
1	7	Yes		https://www.npr.org/sections/coronavirus-live-updates/
1	8		Yes	https://www.livescience.com/topics/live/coronavirus-live-updates
2	1	Yes		https://www.chicagotribune.com/coronavirus/ct-coronavirus-pandemic-chicago-illinois-news-20200430-rlzp34fdffb6rkhg6vgnvq2jvu-story.html	16.3333
2	2	Yes		https://www.nature.com/articles/d41586-020-00154-w	19
2	3		Yes	https://www.nytimes.com/interactive/2020/us/coronavirus-us-cases.html
2	4		Yes	https://www.health.pa.gov/topics/disease/coronavirus/Pages/Coronavirus.aspx
2	5		Yes	https://www.vdh.virginia.gov/coronavirus/
2	6		Yes	https://www.michigan.gov/coronavirus/
2	7	Yes		https://coronavirus.idaho.gov/	17.6667
2	8		Yes	https://www.health.state.mn.us/diseases/coronavirus/situation.html
2	9		Yes	https://www.businessinsider.com/coronavirus-live-updates-latest-news
2	10		Yes	https://www.coronavirus.in.gov/
3	1	Yes		https://coronavirus.maryland.gov/	17.6667
3	2	No; Dashboard		https://www.who.int/emergencies/diseases/novel-coronavirus-2019/situation-reports
3	3	Yes		https://doh.sd.gov/news/coronavirus.aspx	17.6667
3	4	No; Dashboard		https://portal.ct.gov/coronavirus
3	5	No; Menu Page		https://www.usatoday.com/news/coronavirus/
3	6	Yes		https://cv.nmhealth.org/	17.3333
3	7	Yes		https://www.aa.com/i18n/travel-info/coronavirus-updates.jsp	12
3	8	Yes		https://www.healthline.com/health-news/coronavirus-live-updates	21
3	9		Yes	https://coronavirus.ohio.gov/wps/portal/gov/covid-19/home
3	10	No; Dashboard		https://coronavirus.delaware.gov/
Coronavirus symptoms 1	1		Yes	https://www.cdc.gov/coronavirus/2019-ncov/symptoms-testing/symptoms.html
1	2	No; Infographic		https://www.cdc.gov/coronavirus/2019-ncov/downloads/COVID19-symptoms.pdf
1	3	Yes		https://www.webmd.com/lung/covid-19-symptoms	17.3333
1	4	Yes		https://www.hopkinsmedicine.org/health/conditions-and-diseases/coronavirus/coronavirus-symptoms-frequently-asked-questions	25
1	5	Yes		https://www.mayoclinic.org/diseases-conditions/coronavirus/symptoms-causes/syc-20479963	19.6667
1	6	Yes		https://www.livescience.com/coronavirus-symptoms.html	22.6667
1	7	Yes		https://www.healthline.com/health/coronavirus-covid-19	21.3333
1	8	Yes		https://www.npr.org/sections/coronavirus-live-updates/2020/04/27/845321155/cdc-adds-6-symptoms-to-its-covid-19-list	20
2	1	No		https://www.who.int/news-room/q-a-detail/q-a-coronaviruses
2	2	Yes		https://www.bbc.com/news/health-51048366	19.3333
2	3	Yes		https://familydoctor.org/condition/coronavirus/	18.3333
2	4	Yes		https://www.worldometers.info/coronavirus/coronavirus-symptoms/	23.3333
2	5	Yes		https://www.health.harvard.edu/diseases-and-conditions/coronavirus-resource-center	22.3333
2	6	Yes		https://www.washingtonpost.com/health/2020/04/27/six-new-coronavirus-symptoms/	21.6667
2	7	Yes		https://www.usatoday.com/story/news/health/2020/04/30/coronavirus-symptoms-compared-allergies-fever-major-difference/3046394001/	17
2	8	Yes		https://www.usatoday.com/story/news/health/2020/04/26/coronavirus-symptoms-cdc-adds-six-new-symptoms-covid-19/3029438001/	19
2	9	Yes		https://www.marketwatch.com/story/watch-out-for-these-six-new-coronavirus-symptoms-2020-04-27	18.3333
2	10	Yes		https://abcnews.go.com/US/coronavirus-live-updates-cdc-adds-symptoms-covid-19/story?id=70351472	19.3333
3	1	Yes		https://nypost.com/2020/04/27/cdc-adds-6-new-possible-symptoms-of-coronavirus-to-list/	18.3333
3	2	Yes		https://www.cnn.com/2020/04/20/health/10-key-coronavirus-symptoms-wellness/index.html	20.3333
3	3	Yes		https://www.nytimes.com/2020/04/27/health/coronavirus-symptoms-cdc.html	19
3	4	Yes		https://weather.com/health/coronavirus/news/2020-04-27-cdc-new-coronavirus-symptoms-covid-19-conditions	22.3333
3	5	Yes		https://www.today.com/health/coronavirus-symptoms-cdc-adds-6-new-conditions-include-chills-muscle-t180026	18
3	6	Yes		https://www.businessinsider.com/coronavirus-symptoms-compared-to-flu-common-cold-and-allergies-2020-3	21.3333
3	7	Yes		https://www.cbsnews.com/news/new-coronavirus-symptoms-cdc/	18
3	8	Yes		https://www.aljazeera.com/news/2020/01/coronavirus-symptoms-vaccines-risks-200122194509687.html	15
3	9	Yes		https://www.miamiherald.com/news/coronavirus/article242260231.html	17.3333
3	10	Yes		https://www.nydailynews.com/coronavirus/ny-coronavirus-symptoms-new-cdc-added-list-20200427-3c5vd4ae5bhg5jezru4dxe4yhy-story.html	18.3333
Coronavirus map 1	1		Yes	https://coronavirus.jhu.edu/map.html
1	2		Yes	https://www.cdc.gov/coronavirus/2019-ncov/cases-updates/cases-in-us.html
1	3	Yes		https://www.nytimes.com/interactive/2020/world/coronavirus-maps.html	17
1	4	Yes		https://www.theguardian.com/world/2020/apr/30/coronavirus-world-map-which-countries-have-the-most-cases-and-deaths
1	5		Yes	https://www.theguardian.com/world/ng-interactive/2020/apr/30/coronavirus-map-of-the-us-latest-cases-state-by-state
1	6		Yes	https://www.health.pa.gov/topics/disease/coronavirus/Pages/Coronavirus.aspx
1	7		Yes	https://www.livescience.com/coronavirus-updates-united-states.html
1	8		Yes	https://www.npr.org/sections/goatsandsoda/2020/03/30/822491838/coronavirus-world-map-tracking-the-spread-of-the-outbreak
1	9	Yes		https://www.npr.org/sections/health-shots/2020/03/16/816707182/map-tracking-the-spread-of-the-coronavirus-in-the-u-s	19.3333
2	1		Yes	https://www.worldometers.info/coronavirus/
2	2	No; Dashboard		https://experience.arcgis.com/experience/685d0ace521648f8a5beeeee1b9125cd
2	3			https://www.wsj.com/graphics/coronavirus-mutations-map-the-global-outbreak/
2	4	Yes		https://abcnews.go.com/Health/coronavirus-map-tracking-spread-us-world/story?id=69415591	20.3333
2	5	Yes		https://www.nbcnews.com/health/health-news/coronavirus-map-confirmed-cases-2020-n1120686	17
2	6	No; Dashboard		https://news.google.com/covid19/map?hl=en-US&gl=US&ceid=US:en
2	7	Yes		https://www.cleveland.com/coronavirus/2020/04/mapping-ohios-18027-coronavirus-cases-updates-and-trends.html	18.3333
2	8	Yes		https://www.nj.com/coronavirus/2020/04/where-is-the-coronavirus-in-nj-latest-map-update-on-county-by-county-cases-april-30-2020.html	17.3333
2	9		Yes	https://www.bloomberg.com/graphics/2020-coronavirus-cases-world-map/
3	1		Yes	https://www.cnn.com/interactive/2020/health/coronavirus-maps-and-cases/
3	2	No; Menu Page		https://www.cidrap.umn.edu/covid-19/maps-visuals
3	3	Yes		https://www.wgal.com/article/pennsylvania-coronavirus-covid-19-map-lancaster-york-harrisburg/32300436	15.6667
3	4	No; Dashboard		https://www.bing.com/covid
3	5		Yes	https://www.vdh.virginia.gov/coronavirus/
3	6	Yes		https://usafacts.org/visualizations/coronavirus-covid-19-spread-map/	17
3	7		Yes	https://www.coronavirus.in.gov/
3	8	No; Dashboard		https://www.fox10phoenix.com/coronavirus-map
3	9	Yes		https://www.bbc.com/news/amp/world-51235105	19
3	10		Yes	https://www.sfchronicle.com/bayarea/article/Coronavirus-live-updates-news-bay-area-15237940.php
US coronavirus 1	1	No; Dashboard		https://www.worldometers.info/coronavirus/country/us/
1	2		Yes	https://www.cdc.gov/coronavirus/2019-ncov/cases-updates/cases-in-us.html
1	3		Yes	https://coronavirus.jhu.edu/map.html
1	4	Yes		https://www.npr.org/2020/04/30/848179346/pandemic-fuels-debate-trumps-america-first-or-u-s-global-leadership	15
1	5	Yes		https://www.cnn.com/2020/05/01/health/us-coronavirus-friday/index.html	16.3333
1	6	Yes		https://www.nytimes.com/interactive/2020/04/28/us/coronavirus-death-toll-total.html	20.6667
1	7		Yes	https://www.nytimes.com/interactive/2020/us/coronavirus-us-cases.html
1	8		Yes	https://www.livescience.com/coronavirus-updates-united-states.html
1	9		Yes	https://www.businessinsider.com/coronavirus-live-updates-latest-news
2	1		Yes	https://www.usa.gov/coronavirus
2	2	Yes		https://en.wikipedia.org/wiki/2020_coronavirus_pandemic_in_the_United_States	20
2	3	Yes		https://www.nbcnews.com/health/health-news/coronavirus-deaths-united-states-each-day-2020-n1177936	16
2	4	Yes		https://www.nbcnews.com/health/health-news/coronavirus-deaths-u-s-map-shows-number-fatalities-compared-confirmed-n1166966	17
2	5	Yes		https://www.axios.com/coronavirus-west-virginia-first-case-ac32ce6d-5523-4310-a219-7d1d1dcb6b44.html	15.3333
2	6	Yes		https://www.kcci.com/article/national-coronavirus-updates-may-1/32341543	17.3333
2	7	Yes		https://www.bloomberg.com/graphics/2020-united-states-coronavirus-outbreak/	19.3333
2	8	Yes		https://www.foxnews.com/health/coronavirus-in-us-state-by-state-breakdown	17.3333
2	9		Yes	https://www.wyff4.com/article/national-coronavirus-updates-may-1/32341543
3	1		Yes	https://www.nbcnews.com/health/health-news/coronavirus-deaths-u-s-map-shows-number-fatalities-compared-confirmed-n1166966
3	2	Yes		https://www.thecut.com/2020/05/which-states-have-coronavirus-and-how-do-you-minimize-risk.html	20.3333
3	3	No; Business Site		https://www.fedex.com/en-us/coronavirus.html
3	4		Yes	https://www.wdsu.com/article/national-coronavirus-updates-april-10/32103237
3	5		Yes	https://abcnews.go.com/Health/coronavirus-map-tracking-spread-us-world/story?id=69415591
3	6		Yes	https://www.wxii12.com/article/national-coronavirus-updates-april-11/32113850
3	7		Yes	https://www.coronavirus.gov/
3	8	Yes		https://www.dshs.state.tx.us/coronavirus/
3	9		Yes	https://www.wcvb.com/article/national-coronavirus-updates-may-1/32341543
Corona 1	1	No; Menu Page		https://en.wikipedia.org/wiki/Corona
1	2	No		https://www.merriam-webster.com/dictionary/corona
1	3		Yes	https://www.worldometers.info/coronavirus/
1	4	No		https://www.corona.com/
1	5		Yes	https://www.coronausa.com/
1	6	No; Unrelated		https://www.coronatoolsusa.com/
1	7	No; Unrelated		https://www.dictionary.com/browse/corona
1	8	No		https://www.who.int/emergencies/diseases/novel-coronavirus-2019
1	9	No; Unrelated		https://en.wiktionary.org/wiki/corona
2	1		Yes	https://www.sfchronicle.com/bayarea/article/Coronavirus-live-updates-news-bay-area-15237940.php
2	2	No; Unrelated		https://spaceplace.nasa.gov/sun-corona/en/
2	3	Yes		https://www.nationalreview.com/2020/04/coronavirus-crisis-americas-high-risk-high-cost-project/	15
2	4	No		https://www.instagram.com/corona/
2	5		Yes	https://coronavirus.jhu.edu/map.html
2	6		Yes	https://www.cdc.gov/coronavirus/2019-ncov/index.html
2	7		Yes	https://www.health.harvard.edu/diseases-and-conditions/coronavirus-resource-center
2	8	No; Unrelated		https://twitter.com/corona
2	9		Yes	https://www.washingtonpost.com/health/2020/02/28/what-you-need-know-about-coronavirus/?arc404=true
2	10	No; Unrelated		https://coronalabs.com/
3	1	Yes		https://www.brookings.edu/blog/order-from-chaos/2020/04/29/irans-corona-diplomacy/	17
3	2	No; Unrelated		https://www.cnn.com/2020/04/03/business/corona-beer-production/index.html
3	3	Yes		https://www.bbc.com/news/world-australia-52406943	12.3333
3	4	Yes		https://berlinspectator.com/2020/04/29/corona-germany-to-prolong-worldwide-travel-warning/	15
3	5	No		https://corona.cast.uark.edu/atlas
3	6	No		https://www.youtube.com/watch?v=nkh8H_urzdI
3	7	Yes		https://www.livemint.com/news/india/mint-covid-tracker-india-s-corona-trajectory-slowing-with-cases-doubling-in-eleven-days-11588217683019.html	18
3	8	No		https://www.indiegogo.com/projects/corona-film
3	9	No; Dashboard		https://bing.com/covid
3	10		Yes	https://www.arcgis.com/apps/opsdashboard/index.html
Corona virus 1	1		Yes	https://www.worldometers.info/coronavirus/
1	2		Yes	https://www.who.int/health-topics/coronavirus
1	3		Yes	https://www.cdc.gov/coronavirus/2019-ncov/index.html
1	4		Yes	https://www.cdc.gov/coronavirus/2019-ncov/symptoms-testing/symptoms.html
1	5	Yes		https://www.hopkinsmedicine.org/health/conditions-and-diseases/coronavirus	19.6667
1	6		Yes	https://www.nature.com/articles/d41586-020-00154-w
1	7		Yes	https://en.wikipedia.org/wiki/Coronavirus
1	8	Yes		https://www.theguardian.com/world/2020/apr/30/coronavirus-what-do-scientists-know-about-covid-19-so-far	21
1	9		Yes	https://www.mayoclinic.org/diseases-conditions/coronavirus/symptoms-causes/syc-20479963
2	1	Yes		https://www.npr.org/sections/coronavirus-live-updates/2020/05/01/848897621/russias-prime-minister-says-he-has-coronavirus-as-country-tops-100-000-cases	16.3333
2	2		Yes	https://www.npr.org/sections/coronavirus-live-updates/2020/04/30/848478507/fauci-says-its-doable-to-have-millions-of-doses-of-covid-19-vaccine-by-january
2	3		Yes	https://www.health.harvard.edu/diseases-and-conditions/coronavirus-resource-center
2	4	Yes		https://www.sciencemag.org/news/2020/04/how-does-coronavirus-kill-clinicians-trace-ferocious-rampage-through-body-brain-toes	24.6667
2	5		Yes	https://www.washingtonpost.com/health/2020/02/28/what-you-need-know-about-coronavirus/?arc404=true
2	6	Yes		https://www.cnn.com/2020/04/30/health/report-covid-two-more-years/index.html	19.3333
2	7		Yes	https://www.cnn.com/interactive/2020/health/coronavirus-maps-and-cases/
2	8		Yes	https://www.nytimes.com/interactive/2020/us/coronavirus-us-cases.html
2	9	No; Menu Page		https://www.nytimes.com/news-event/coronavirus
2	10		Yes	https://www.vdh.virginia.gov/coronavirus/
3	1		Yes	https://www.businessinsider.com/coronavirus-live-updates-latest-news
3	2		Yes	https://www.livescience.com/topics/live/coronavirus-live-updates
3	3		Yes	https://coronavirus.jhu.edu/map.html
3	4	No		https://www.dol.gov/coronavirus
3	5	Yes		https://www.va.gov/coronavirus-veteran-frequently-asked-questions/	17.3333
3	6		Yes	https://www.michigan.gov/coronavirus/
3	7	No; Business Site		https://www.apple.com/covid19/
3	8		Yes	https://coronavirus.idaho.gov/
3	9		Yes	https://www.bbc.com/news/world-51235105
3	10		Yes	https://portal.ct.gov/coronavirus
the corona virus 1	1		Yes	https://www.who.int/health-topics/coronavirus
1	2		Yes	https://www.cdc.gov/coronavirus/2019-ncov/symptoms-testing/symptoms.html
1	3	No; Menu Page		https://www.cdc.gov/coronavirus/2019-ncov/faq.html
1	4		Yes	https://www.hopkinsmedicine.org/health/conditions-and-diseases/coronavirus
1	5		Yes	https://www.mayoclinic.org/diseases-conditions/coronavirus/symptoms-causes/syc-20479963
1	6		Yes	https://www.worldometers.info/coronavirus/
1	7		Yes	https://www.nature.com/articles/d41586-020-00154-w
1	8		Yes	https://www.livescience.com/topics/live/coronavirus-live-updates
1	9	Yes		https://www.medicalnewstoday.com/articles/256521	20.6667
2	1		Yes	https://www.cnn.com/world/live-news/coronavirus-pandemic-04-30-20-intl/index.html
2	2	Yes		https://www.cnn.com/world/live-news/coronavirus-pandemic-04-29-20-intl/index.html	17
2	3		Yes	https://www.theguardian.com/world/2020/apr/30/coronavirus-what-do-scientists-know-about-covid-19-so-far
2	4		Yes	https://www.washingtonpost.com/health/2020/02/28/what-you-need-know-about-coronavirus/?arc404=true
2	5		Yes	https://en.wikipedia.org/wiki/Coronavirus
2	6		Yes	https://www.sciencemag.org/news/2020/04/how-does-coronavirus-kill-clinicians-trace-ferocious-rampage-through-body-brain-toes
2	7		Yes	https://www.nytimes.com/interactive/2020/04/30/science/coronavirus-mutations.html
2	8	Yes		https://www.npr.org/sections/health-shots/2020/04/30/847416695/a-next-generation-coronavirus-test-raises-hopes-and-concerns	17
2	9	No; Dashboard		https://www.wesh.com/article/florida-coronavirus/32335158
2	10	Yes		https://www.healthline.com/health/how-long-does-coronavirus-last-on-surfaces	24.3333
3	1		Yes	https://www.healthline.com/health/how-long-does-coronavirus-last-on-surfaces
3	2		Yes	https://www.businessinsider.com/coronavirus-live-updates-latest-news
3	3	Yes		https://www.aarp.org/health/conditions-treatments/info-2020/coronavirus-facts.html	20.3333
3	4		Yes	https://www.health.pa.gov/topics/disease/coronavirus/Pages/Coronavirus.aspx
3	5		Yes	https://www.brainpop.com/health/diseasesinjuriesandconditions/coronavirus/
3	6		Yes	https://www.vdh.virginia.gov/coronavirus/
3	7	Yes		https://www.theatlantic.com/health/archive/2020/04/why-georgia-reopening-coronavirus-pandemic/610882/	18.3333
3	8		Yes	https://www.bbc.com/news/health-51048366
3	9	Yes		https://www.aljazeera.com/news/2020/01/timeline-china-coronavirus-spread-200126061554884.html	20
3	10	No; Menu Page		https://www.nejm.org/coronavirus
Corona virus cases 1	1		Yes	https://www.worldometers.info/coronavirus/
1	2		Yes	https://www.nytimes.com/interactive/2020/us/coronavirus-us-cases.html
1	3		Yes	https://www.cdc.gov/coronavirus/2019-ncov/cases-updates/cases-in-us.html
1	4		Yes	https://coronavirus.jhu.edu/map.html
1	5	Yes		https://www.cnn.com/interactive/2020/health/coronavirus-us-maps-and-cases/	19.6667
1	6		Yes	https://www.cnn.com/interactive/2020/health/coronavirus-maps-and-cases/
2	1		Yes	https://www.kiro7.com/news/local/coronavirus-inslee-says-stay-at-home-order-will-remain-past-may-4-announcing-details-friday/XIDPHMLVOJAAREQ5YCL75367PU/
2	2		Yes	https://www.npr.org/sections/coronavirus-live-updates/2020/05/01/848897621/russias-prime-minister-says-he-has-coronavirus-as-country-tops-100-000-cases
2	3	No; Dashboard		https://ourworldindata.org/coronavirus
2	4	Yes		https://www.usatoday.com/story/news/nation/2020/05/01/coronavirus-us-may-hit-10000-deaths-record-cases-may/3062216001/	19.3333
2	5		Yes	https://www.aljazeera.com/news/2020/04/countries-reported-coronavirus-cases-200412093314762.html
2	6		Yes	https://www.businessinsider.com/coronavirus-live-updates-latest-news
2	7		Yes	https://www.latimes.com/projects/california-coronavirus-cases-tracking-outbreak/
2	8		Yes	https://www.health.pa.gov/topics/disease/coronavirus/Pages/Coronavirus.aspx
2	9	No; Dashboard		https://coronavirus.illinois.gov/s/
2	10		Yes	https://www.health.state.mn.us/diseases/coronavirus/situation.html
3	1		Yes	https://coronavirus.idaho.gov/
3	2		Yes	https://www.livescience.com/topics/live/coronavirus-live-updates
3	3		Yes	https://www.coronavirus.in.gov/
3	4		Yes	https://www.michigan.gov/coronavirus/
3	5		Yes	https://idph.iowa.gov/emerging-health-issues/novel-coronavirus
3	6		Yes	https://coronavirus.maryland.gov/
3	7	No; Dashboard		https://coronavirus.utah.gov/case-counts/
3	8		Yes	https://portal.ct.gov/coronavirus
3	9		Yes	https://www.bbc.com/news/world-51235105
3	10		Yes	https://www.bbc.com/news/amp/world-51235105
Corona update 1	1		Yes	https://www.worldometers.info/coronavirus/
1	2		Yes	https://www.cdc.gov/coronavirus/2019-ncov/index.html
1	3		Yes	https://www.cdc.gov/coronavirus/2019-ncov/cases-updates/cases-in-us.html
1	4		Yes	https://www.livescience.com/topics/live/coronavirus-live-updates
1	5		Yes	https://www.prometric.com/corona-virus-update
1	6	No; Menu Page		https://coronavirus.jhu.edu/
1	7		Yes	https://www.vdh.virginia.gov/coronavirus/
1	8		Yes	https://www.health.state.mn.us/diseases/coronavirus/situation.html
2	1		Yes	https://www.health.pa.gov/topics/disease/coronavirus/Pages/Coronavirus.aspx
2	2	No; Dashboard		https://covid19.ca.gov/
2	3	No; Menu Page		https://www.jocogov.org/coronavirus-covid-19-update
2	4		Yes	https://coronavirus.illinois.gov/s/
2	5		Yes	https://www.cnn.com/world/live-news/coronavirus-pandemic-04-30-20-intl/index.html
2	6	Yes		https://www.cnn.com/world/live-news/coronavirus-pandemic-05-01-20-intl/index.html	17.3333
2	7		Yes	https://www.kiro7.com/news/local/coronavirus-inslee-says-stay-at-home-order-will-remain-past-may-4-announcing-details-friday/XIDPHMLVOJAAREQ5YCL75367PU/
2	8	No; Dashboard		http://ldh.la.gov/Coronavirus/
2	9	Yes		https://coronavirus.health.ny.gov/home	16.3333
2	10		Yes	https://www.coronavirus.in.gov/
3	1		Yes	https://www.michigan.gov/coronavirus/
3	2	No; Business Site		https://apcoronavirusupdates.collegeboard.org/students
3	3		Yes	https://apcoronavirusupdates.collegeboard.org/educators
3	4		Yes	https://www.sfchronicle.com/bayarea/article/Coronavirus-live-updates-news-bay-area-15237940.php
3	5		Yes	https://www.who.int/emergencies/diseases/novel-coronavirus-2019
3	6		Yes	https://www.nytimes.com/interactive/2020/us/coronavirus-us-cases.html
3	7		Yes	https://www.nytimes.com/news-event/coronavirus
3	8	No; Business Site		https://www.littleleague.org/player-safety/coronavirus-update/
3	9	No; Dashboard		https://corona-virus.la/
3	10		Yes	https://portal.ct.gov/coronavirus
Corona virus update 1	1		Yes	https://www.worldometers.info/coronavirus/
1	2		Yes	https://www.cdc.gov/coronavirus/2019-ncov/cases-updates/cases-in-us.html
1	3		Yes	https://www.cdc.gov/coronavirus/2019-ncov/index.html
1	4		Yes	https://www.livescience.com/topics/live/coronavirus-live-updates
1	5	Yes		https://www.who.int/emergencies/diseases/novel-coronavirus-2019/events-as-they-happen	18
1	6		Yes	https://www.who.int/health-topics/coronavirus
1	7		Yes	https://www.prometric.com/corona-virus-update
1	8		Yes	https://www.nature.com/articles/d41586-020-00154-w
1	9		Yes	https://www.kiro7.com/news/local/coronavirus-inslee-says-stay-at-home-order-will-remain-past-may-4-announcing-details-friday/XIDPHMLVOJAAREQ5YCL75367PU/
2	1		Yes	https://www.cnn.com/world/live-news/coronavirus-pandemic-04-30-20-intl/index.html
2	2		Yes	https://www.cnn.com/world/live-news/coronavirus-pandemic-05-01-20-intl/index.html
2	3		Yes	https://covid19.ca.gov/
2	4		Yes	https://www.jocogov.org/coronavirus-covid-19-update
2	5		Yes	https://www.sfchronicle.com/bayarea/article/Coronavirus-live-updates-news-bay-area-15237940.php
2	6		Yes	https://www.webmd.com/coronavirus
2	7	Yes		https://www.fox10phoenix.com/live-coronavirus-updates	17
2	8		Yes	https://www.littleleague.org/player-safety/coronavirus-update/
2	9	No; Business Site		https://www.littleleague.org/player-safety/coronavirus-update/faqs/
2	10	Yes		https://www.orlandosentinel.com/coronavirus/os-ne-coronavirus-friday-may-1-20200501-yt6ukkrjjzhqhhg53gt7or633q-story.html	19.3333
3	1		Yes	https://coronavirus.illinois.gov/s/
3	2		Yes	https://coronavirus.idaho.gov/
3	3		Yes	https://www.usatoday.com/news/coronavirus/
3	4	No; Dashboard		http://www.publichealth.lacounty.gov/media/Coronavirus/
3	5		Yes	https://portal.ct.gov/coronavirus
3	6		Yes	https://www.health.state.mn.us/diseases/coronavirus/situation.html
3	7		Yes	https://cv.nmhealth.org/
3	8		Yes	https://apcoronavirusupdates.collegeboard.org/students
3	9		Yes	https://coronavirus.maryland.gov/
3	10		Yes	https://doh.sd.gov/news/coronavirus.aspx
symptoms 1	1		Yes	https://www.cdc.gov/coronavirus/2019-ncov/symptoms-testing/symptoms.html
1	2	No		https://symptoms.webmd.com/default.htm
1	3	No		https://www.healthline.com/symptom-checker
1	4	No		https://www.mayoclinic.org/symptom-checker/select-symptom/itt-20009075
1	5	No		https://medlineplus.gov/symptoms.html
1	6	Yes		https://www.everydayhealth.com/symptom-checker/	17
1	7	No		https://familydoctor.org/your-health-resources/health-tools/symptom-checker/
1	8	Yes		https://www.medicinenet.com/symptoms_and_signs/symptomchecker.htm	15.3333
2	1	Yes		https://www.diabetes.org/diabetes/type-1/symptoms	16.3333
2	2		Yes	https://www.livescience.com/coronavirus-symptoms.html
2	3		Yes	https://www.worldometers.info/coronavirus/coronavirus-symptoms/
2	4		Yes	https://www.washingtonpost.com/health/2020/04/27/six-new-coronavirus-symptoms/
2	5	Yes		https://en.wikipedia.org/wiki/Symptom	19.6667
2	6		Yes	https://www.usatoday.com/story/news/health/2020/04/26/coronavirus-symptoms-cdc-adds-six-new-symptoms-covid-19/3029438001/
2	7		Yes	https://www.bbc.com/news/health-51048366
2	8		Yes	https://www.npr.org/sections/coronavirus-live-updates/2020/04/27/845321155/cdc-adds-6-symptoms-to-its-covid-19-list
2	9	Yes		https://www.wwlp.com/news/health/coronavirus-local-impact/cdc-new-coronavirus-symptoms/	19
2	10	No		https://www.dictionary.com/browse/symptom
3	1	Yes		https://www.cbsnews.com/news/covid-toes-frostbite-coronavirus-symptom/	23.3333
3	2	Yes		https://www.cnet.com/news/every-coronavirus-symptom-you-can-have-according-to-the-cdc/	18.6667
3	3		Yes	https://www.nytimes.com/2020/04/27/health/coronavirus-symptoms-cdc.html
3	4	Yes		https://www.autismspeaks.org/what-are-symptoms-autism	16
3	5	No		https://xkcd.com/2279/
3	6		Yes	https://www.who.int/health-topics/coronavirus
3	7	Yes		https://www.nationalmssociety.org/Symptoms-Diagnosis/MS-Symptoms	15
3	8	Yes		https://www.heart.org/en/health-topics/high-blood-pressure/why-high-blood-pressure-is-a-silent-killer/what-are-the-symptoms-of-high-blood-pressure	16.3333
3	9		Yes	https://www.businessinsider.com/coronavirus-symptoms-compared-to-flu-common-cold-and-allergies-2020-3
3	10	Yes		https://www.kingcounty.gov/depts/health/news/2020/April/29-covid.aspx	14.6667
covid symptoms 1	1		Yes	https://www.cdc.gov/coronavirus/2019-ncov/symptoms-testing/symptoms.html
1	2		Yes	https://www.cdc.gov/coronavirus/2019-ncov/downloads/COVID19-symptoms.pdf
1	3	Yes		https://www.webmd.com/lung/news/20200428/cdc_adds_six_symptoms_to_covid_19_list	21.3333
1	4		Yes	https://www.webmd.com/lung/covid-19-symptoms#1
1	5		Yes	https://www.hopkinsmedicine.org/health/conditions-and-diseases/coronavirus/coronavirus-symptoms-frequently-asked-questions
1	6		Yes	https://www.cbsnews.com/news/covid-toes-coronavirus-symptom-frosbite-skin/
1	7		Yes	https://www.mayoclinic.org/diseases-conditions/coronavirus/symptoms-causes/syc-20479963
1	8		Yes	https://www.livescience.com/coronavirus-symptoms.html
1	9		Yes	https://www.healthline.com/health/coronavirus-covid-19
2	1		Yes	https://www.npr.org/sections/coronavirus-live-updates/2020/04/27/845321155/cdc-adds-6-symptoms-to-its-covid-19-list
2	2	Yes		https://www.npr.org/sections/goatsandsoda/2020/04/13/831883560/can-a-coronavirus-patient-who-isnt-showing-symptoms-infect-others	23.6667
2	3		Yes	https://www.who.int/news-room/q-a-detail/q-a-coronaviruses
2	4	Yes		https://khn.org/news/seniors-with-covid-19-show-unusual-symptoms-doctors-say/	17.6667
2	5		Yes	https://www.worldometers.info/coronavirus/coronavirus-symptoms/
2	6	Yes		https://www.health.harvard.edu/diseases-and-conditions/covid-19-basics	20.6667
2	7	Yes		http://med.stanford.edu/news/all-news/2020/04/stomach-complaints-common-in-covid-19-patients.html	22.3333
2	8	Yes		https://www.idse.net/Covid-19/Article/04-20/What-is-the-Significance-of-GI-COVID-19-Symptoms-/57855	24.3333
2	9	Yes		https://www.boredpanda.com/official-covid-19-symptoms-to-watch-out-for/?utm_source=google&utm_medium=organic&utm_campaign=organic	23
2	10	No		https://www.mass.gov/how-to/check-your-symptoms-for-covid-19-online
3	1	No; Menu Page		https://covid.joinzoe.com/us
3	2	Yes		https://www.sciencealert.com/10-coronavirus-symptoms-you-may-not-be-aware-of	25
3	3		Yes	https://www.apple.com/covid19/
3	4	Yes		https://en.wikipedia.org/wiki/Coronavirus_disease_2019	19.6667
3	5	Yes		https://covid19.colorado.gov/covid19-symptoms	16.3333
3	6	Yes		https://www.ncdhhs.gov/divisions/public-health/covid19/symptoms-and-testing/covid-19-symptoms	17.6667
3	7	Yes		https://www.businessinsider.com/covid-19-symptoms-cdc-list-2020-4	24.3333
3	8		Yes	https://www.cnn.com/2020/04/20/health/10-key-coronavirus-symptoms-wellness/index.html
3	9	Yes		https://www.osha.gov/SLTC/covid-19/medicalinformation.html	17.3333
3	10		Yes	https://www.miamiherald.com/news/coronavirus/article242260231.html
symptoms covid 19 1	1		Yes	https://www.cdc.gov/coronavirus/2019-ncov/symptoms-testing/symptoms.html
1	2		Yes	https://www.cdc.gov/coronavirus/2019-ncov/downloads/COVID19-symptoms.pdf
1	3		Yes	https://www.webmd.com/lung/covid-19-symptoms
1	4		Yes	https://www.mayoclinic.org/diseases-conditions/coronavirus/symptoms-causes/syc-20479963
1	5		Yes	https://www.livescience.com/coronavirus-symptoms.html
1	6		Yes	https://www.hopkinsmedicine.org/health/conditions-and-diseases/coronavirus/coronavirus-symptoms-frequently-asked-questions
1	7		Yes	https://www.healthline.com/health/coronavirus-covid-19
1	8	Yes		https://www.healthline.com/health/coronavirus-diarrhea	23.6667
1	9		Yes	https://www.who.int/news-room/q-a-detail/q-a-coronaviruses
2	1		Yes	https://www.npr.org/sections/coronavirus-live-updates/2020/04/27/845321155/cdc-adds-6-symptoms-to-its-covid-19-list
2	2		Yes	https://www.npr.org/sections/goatsandsoda/2020/04/13/831883560/can-a-coronavirus-patient-who-isnt-showing-symptoms-infect-others
2	3		Yes	https://khn.org/news/seniors-with-covid-19-show-unusual-symptoms-doctors-say/
2	4		Yes	https://www.businessinsider.com/covid-19-symptoms-cdc-list-2020-4
2	5	Yes		https://www.buzzfeednews.com/article/zahrahirji/coronavirus-symptoms-update-cdc	21
2	6		Yes	https://www.worldometers.info/coronavirus/coronavirus-symptoms/
2	7		Yes	https://www.health.harvard.edu/diseases-and-conditions/covid-19-basics
2	8	Yes		https://www.sciencealert.com/a-physician-answers-5-questions-about-asymptomatic-covid-19	21
2	9		Yes	https://www.boredpanda.com/official-covid-19-symptoms-to-watch-out-for/?utm_source=google&utm_medium=organic&utm_campaign=organic
2	10		Yes	https://www.apple.com/covid19/
3	1		Yes	https://covid.joinzoe.com/us
3	2		Yes	https://www.mass.gov/how-to/check-your-symptoms-for-covid-19-online
3	3		Yes	https://www.ncdhhs.gov/divisions/public-health/covid19/symptoms-and-testing/covid-19-symptoms
3	4		Yes	https://en.wikipedia.org/wiki/Coronavirus_disease_2019
3	5	Yes		https://www.cnn.com/2020/04/23/health/seniors-elderly-coronavirus-symptoms-wellness-partner/index.html	17.6667
3	6		Yes	https://www.osha.gov/SLTC/covid-19/medicalinformation.html
3	7		Yes	https://covid19.colorado.gov/covid19-symptoms
3	8	No; Menu Page		https://intermountainhealthcare.org/covid19-coronavirus/covid19-symptom-checker/
3	9		Yes	https://www.bbc.com/news/health-51048366
3	10		Yes	https://www.miamiherald.com/news/coronavirus/article242260231.html
flu symptoms 1	1	Yes		https://www.cdc.gov/flu/symptoms/symptoms.htm	18.6667
1	2	No		https://www.cdc.gov/flu/symptoms/index.html
1	3	Yes		https://www.medicalnewstoday.com/articles/coronavirus-vs-flu	20
1	4	Yes		https://www.webmd.com/cold-and-flu/adult-flu-symptoms	15
1	5	Yes		https://medlineplus.gov/flu.html	19.3333
1	6	Yes		https://www.mayoclinic.org/diseases-conditions/flu/symptoms-causes/syc-20351719	19.6667
1	7	Yes		https://www.healthline.com/health/cold-flu/early-flu-symptoms	20.3333
1	8	Yes		https://www.healthline.com/health/influenza-a-symptoms	23
2	1	Yes		https://intermountainhealthcare.org/blogs/topics/live-well/2020/03/whats-the-difference-between-a-cold-the-flu-and-coronavirus/	18
2	2	Yes		https://www.health.harvard.edu/blog/allergies-common-cold-flu-or-covid-19-2020040919492	21.3333
2	3	Yes		https://www.aurorahealthcare.org/services/flu-shot/symptoms-prevention	11
2	4	Yes		https://www.lung.org/lung-health-diseases/lung-disease-lookup/influenza/symptoms-causes-and-risk	14
2	5	Yes		https://www.health.state.mn.us/diseases/flu/basics/flumedhelp.html	14
2	6	Yes		https://www.livescience.com/new-coronavirus-compare-with-flu.html	20
2	7	Yes		https://apnews.com/fc233effe10f7dcf535f758fb1b0d2ce	22
2	8	Yes		https://www.foxnews.com/health/how-coronavirus-differs-flu-symptoms	20.3333
2	9		Yes	https://www.businessinsider.com/coronavirus-symptoms-compared-to-flu-common-cold-and-allergies-2020-3
2	10	Yes		https://www.buzzfeednews.com/article/carolinekee/cold-versus-flu-symptoms-difference	20
3	1	Yes		https://en.wikipedia.org/wiki/Influenza	21.3333
3	2	Yes		https://reliantmedicalgroup.org/medical-services/infectious-diseases/flu-like-symptoms/	14.6667
3	3	Yes		https://www.today.com/health/what-are-symptoms-flu-how-protect-yourself-virus-t171203	17.3333
3	4	No		https://www.khanacademy.org/partner-content/stanford-medicine/stanford-school-of-medicine/stanford-influenza/v/flu-symptoms-and-diagnosis
3	5	Yes		https://www.uab.edu/news/youcanuse/item/11179-sorting-out-symptoms-of-covid-19-influenza-colds-and-allergies	19
3	6	Yes		https://www.npr.org/sections/health-shots/2014/03/17/290878964/even-if-you-dont-have-symptoms-you-may-still-have-the-flu	24.3333
3	7	Yes		https://www.uhhospitals.org/Healthy-at-UH/articles/2020/01/7-flu-symptoms-and-how-or-whether-they-differ-from-signs-of-a-cold	16.3333
3	8	Yes		https://www.fda.gov/consumers/consumer-updates/it-cold-or-flu-prevention-symptoms-treatments	17
3	9	Yes		https://www.geisinger.org/health-and-wellness/wellness-articles/2019/01/14/21/56/is-it-a-cold-or-the-flu	15
3	10	Yes		https://www.healthpartners.com/blog/cold-vs-flu-how-to-spot-the-symptoms/	15.6667
Symptoms of coronavirus 1	1		Yes	https://www.cdc.gov/coronavirus/2019-ncov/symptoms-testing/symptoms.html
1	2		Yes	https://www.cdc.gov/coronavirus/2019-ncov/downloads/COVID19-symptoms.pdf
1	3		Yes	https://www.webmd.com/lung/covid-19-symptoms
1	4		Yes	https://www.mayoclinic.org/diseases-conditions/coronavirus/symptoms-causes/syc-20479963
1	5		Yes	https://www.hopkinsmedicine.org/health/conditions-and-diseases/coronavirus/coronavirus-symptoms-frequently-asked-questions
1	6		Yes	https://www.who.int/news-room/q-a-detail/q-a-coronaviruses
1	7		Yes	https://www.healthline.com/health/coronavirus-covid-19
1	8	Yes		https://www.healthline.com/health-news/flu-allergies-coronavirus-different-symptoms	21
1	9		Yes	https://familydoctor.org/condition/coronavirus/
2	1		Yes	https://www.livescience.com/coronavirus-symptoms.html
2	2		Yes	https://www.health.harvard.edu/diseases-and-conditions/coronavirus-resource-center
2	3	Yes		https://kidshealth.org/en/parents/coronavirus.html	19.3333
2	4		Yes	https://www.worldometers.info/coronavirus/coronavirus-symptoms/
2	5		Yes	https://www.medicalnewstoday.com/articles/256521
2	6	Yes		https://health.usnews.com/conditions/slideshows/coronavirus-symptoms	17.6667
2	7		Yes	https://www.cnn.com/2020/04/20/health/10-key-coronavirus-symptoms-wellness/index.html
2	8		Yes	https://www.bbc.com/news/health-51048366.11
2	9		Yes	https://www.washingtonpost.com/health/2020/04/27/six-new-coronavirus-symptoms/
2	10		Yes	https://www.businessinsider.com/coronavirus-symptoms-compared-to-flu-common-cold-and-allergies-2020-3
3	1		Yes	https://www.aljazeera.com/news/2020/01/coronavirus-symptoms-vaccines-risks-200122194509687.html
3	2		Yes	https://www.sciencealert.com/10-coronavirus-symptoms-you-may-not-be-aware-of
3	3		Yes	https://www.cnet.com/news/every-coronavirus-symptom-you-can-have-according-to-the-cdc/
3	4	Yes		https://www.nytimes.com/2020/03/31/health/coronavirus-asymptomatic-transmission.html	21.6667
3	5	Yes		https://www.theguardian.com/world/2020/apr/17/what-is-coronavirus-what-are-its-symptoms-and-when-should-i-call-a-doctor	19.3333
3	6		Yes	https://www.usatoday.com/story/news/health/2020/04/30/coronavirus-symptoms-compared-allergies-fever-major-difference/3046394001/
3	7	Yes		https://www.today.com/health/what-are-coronavirus-symptoms-t174824	19
3	8	No		https://www.msn.com/en-us/health/medical/13-early-signs-youve-caught-coronavirus/ss-BB11KJbg
3	9			https://www.telegraph.co.uk/global-health/science-and-disease/symptoms-coronavirus-what-signs-coughing-high-fever/
3	10	Yes		https://www.aarp.org/health/conditions-treatments/info-2020/covid19-symptoms.html	19.3333
Corona virus US 1	1		Yes	https://www.cdc.gov/coronavirus/2019-ncov/cases-updates/cases-in-us.html
1	2		Yes	https://www.cdc.gov/coronavirus/2019-ncov/index.html
1	3		Yes	https://www.worldometers.info/coronavirus/country/us/
1	4		Yes	https://coronavirus.jhu.edu/us-map
1	5	Yes		https://www.cnn.com/2020/05/02/health/coronavirus-second-wave-fall-season/index.html	19.3333
1	6	Yes		https://www.cnn.com/2020/05/02/health/us-coronavirus-saturday/index.html	17
1	7		Yes	https://www.nytimes.com/interactive/2020/us/coronavirus-us-cases.html
1	8		Yes	https://www.livescience.com/coronavirus-updates-united-states.html
1	9		Yes	https://www.axios.com/coronavirus-west-virginia-first-case-ac32ce6d-5523-4310-a219-7d1d1dcb6b44.html
2	1		Yes	https://www.axios.com/coronavirus-west-virginia-first-case-ac32ce6d-5523-4310-a219-7d1d1dcb6b44.html
2	2		Yes	https://www.businessinsider.com/coronavirus-live-updates-latest-news
2	3		Yes	https://www.foxnews.com/health/coronavirus-in-us-state-by-state-breakdown
2	4		Yes	https://www.nbcnews.com/health/health-news/coronavirus-deaths-united-states-each-day-2020-n1177936
2	5	Yes		https://www.nbcnews.com/health/health-news/live-blog/2020-05-02-coronavirus-news-n1198521	15.3333
2	6		Yes	https://www.npr.org/sections/health-shots/2020/03/16/816707182/map-tracking-the-spread-of-the-coronavirus-in-the-u-s
2	7		Yes	https://www.usa.gov/coronavirus
2	8		Yes	https://en.wikipedia.org/wiki/2020_coronavirus_pandemic_in_the_United_States
2	9		Yes	https://www.coronavirus.gov/
2	10		Yes	https://www.usatoday.com/story/news/nation/2020/05/01/coronavirus-us-may-hit-10000-deaths-record-cases-may/3062216001/
3	1		Yes	https://abcnews.go.com/Health/coronavirus-map-tracking-spread-us-world/story?id=69415591
3	2		Yes	https://www.dol.gov/coronavirus
3	3		Yes	https://www.thecut.com/2020/05/which-states-have-coronavirus-and-how-do-you-minimize-risk.html
3	4		Yes	https://www.bloomberg.com/graphics/2020-united-states-coronavirus-outbreak/
3	5	Yes		https://deadline.com/feature/coronavirus-deaths-united-states-1202874446/	18.3333
3	6		Yes	https://www.usatoday.com/story/news/nation/2020/05/01/coronavirus-us-may-hit-10000-deaths-record-cases-may/3062216001/
3	7	No; Dashboard		https://www.theguardian.com/world/ng-interactive/2020/apr/30/coronavirus-map-of-the-us-latest-cases-state-by-state
3	8	Yes		https://www.aljazeera.com/news/2020/04/coronavirus-pushes-jobless-depression-level-live-updates-200423232410238.html	18.6667
3	9	Yes		https://www.politico.com/interactives/2020/coronavirus-testing-by-state-chart-of-new-cases/
3	10	No; Dashboard		https://graphics.reuters.com/HEALTH-CORONAVIRUS-USA/0100B5K8423/index.html
corona virus map 1	1		Yes	https://coronavirus.jhu.edu/map.html
1	2		Yes	https://coronavirus.jhu.edu/us-map
1	3		Yes	https://www.cdc.gov/coronavirus/2019-ncov/cases-updates/cases-in-us.html
1	4	No		https://www.cdc.gov/coronavirus/2019-ncov/global-covid-19/world-map.html?CDC_AA_refVal=https%3A%2F%2Fwww.cdc.gov%2Fcoronavirus%2F2019-ncov%2Fcases-updates%2Fworld-map.html
1	5		Yes	https://www.worldometers.info/coronavirus/
1	6		Yes	https://www.cidrap.umn.edu/covid-19/maps-visuals
1	7		Yes	https://www.nytimes.com/interactive/2020/world/coronavirus-maps.html
1	8		Yes	https://www.nytimes.com/interactive/2020/us/coronavirus-us-cases.html
1	9		Yes	https://experience.arcgis.com/experience/685d0ace521648f8a5beeeee1b9125cd
2	1		Yes	https://www.livescience.com/coronavirus-updates-united-states.html
2	2		Yes	https://www.npr.org/sections/goatsandsoda/2020/03/30/822491838/coronavirus-world-map-tracking-the-spread-of-the-outbreak
2	3		Yes	https://www.npr.org/sections/health-shots/2020/03/16/816707182/map-tracking-the-spread-of-the-coronavirus-in-the-u-s
2	4	No; Dashboard		https://www.theguardian.com/world/2020/may/01/coronavirus-world-map-which-countries-have-the-most-cases-and-deaths
2	5	Yes		https://www.washingtonpost.com/world/2020/05/02/coronavirus-latest-news/	17.3333
2	6		Yes	https://www.cnn.com/interactive/2020/health/coronavirus-us-maps-and-cases/
2	7		Yes	https://www.nbcnews.com/health/health-news/coronavirus-map-confirmed-cases-2020-n1120686
2	8		Yes	https://www.wsj.com/graphics/coronavirus-mutations-map-the-global-outbreak/
2	9		Yes	https://www.bbc.com/news/world-51235105
2	10		Yes	https://abcnews.go.com/Health/coronavirus-map-tracking-spread-us-world/story?id=69415591
3	1	Yes		https://www.nj.com/coronavirus/2020/05/where-is-the-coronavirus-in-nj-latest-map-update-on-county-by-county-cases-may-2-2020.html	17.3333
3	2		Yes	https://news.google.com/covid19/map?hl=en-US&gl=US&ceid=US:en
3	3		Yes	https://www.coronavirus.in.gov/
3	4		Yes	https://bing.com/covid
3	5		Yes	https://usafacts.org/visualizations/coronavirus-covid-19-spread-map/
3	6		Yes	https://www.fox10phoenix.com/coronavirus-map
3	7		Yes	https://www.health.pa.gov/topics/disease/coronavirus/Pages/Coronavirus.aspx
3	8		Yes	https://www.vdh.virginia.gov/coronavirus/
3	9	Yes		https://www.nationalgeographic.com/science/2020/03/mapping-coronavirus-infections-across-the-globe/	18.3333
3	10		Yes	https://coronavirus.maryland.gov/
Coronavirus updates 1	1		Yes	https://www.worldometers.info/coronavirus/
1	2	Yes		https://www.nytimes.com/2020/05/02/world/coronavirus-news.html
1	3	Yes		https://www.nytimes.com/2020/05/01/us/coronavirus-updates.html
1	4		Yes	https://www.cdc.gov/coronavirus/2019-ncov/cases-updates/cases-in-us.html
1	5		Yes	https://www.cdc.gov/coronavirus/2019-ncov/index.html
1	6	Yes		https://www.insidehighered.com/news/2020/05/02/live-updates-latest-news-coronavirus-and-higher-education	15.3333
1	7		Yes	https://www.livescience.com/topics/live/coronavirus-live-updates
1	8		Yes	https://www.npr.org/sections/coronavirus-live-updates/
1	9	Yes		https://www.cnn.com/world/live-news/coronavirus-pandemic-05-02-20-intl/index.html	18.3333
2	1		Yes	https://www.webmd.com/coronavirus
2	2		Yes	https://apcoronavirusupdates.collegeboard.org/students
2	3		Yes	https://www.usatoday.com/news/coronavirus/
2	4		Yes	https://www.fox10phoenix.com/live-coronavirus-updates
2	5		Yes	https://cv.nmhealth.org/
2	6	No; Menu Page		https://www.virginia.gov/coronavirus/
2	7	Yes		https://www.axios.com/coronavirus-latest-developments-8b8990c4-6762-494a-8ee0-5091746bda9b.html	16.3333
2	8		Yes	https://www.health.pa.gov/topics/disease/coronavirus/Pages/Coronavirus.aspx
2	9		Yes	https://www.aa.com/i18n/travel-info/coronavirus-updates.jsp
2	10		Yes	https://coronavirus.idaho.gov/
3	1		Yes	https://www.aa.com/i18n/travel-info/coronavirus-updates.jsp
3	2		Yes	https://portal.ct.gov/coronavirus
3	3		Yes	https://coronavirus.idaho.gov/
3	4		Yes	https://www.healthline.com/health-news/coronavirus-live-updates
3	5	No; Dashboard		https://govstatus.egov.com/OR-OHA-COVID-19
3	6		Yes	https://www.michigan.gov/coronavirus/
3	7		Yes	https://www.businessinsider.com/coronavirus-live-updates-latest-news
3	8		Yes	https://www.coronavirus.in.gov/
3	9		Yes	https://www.nature.com/articles/d41586-020-00154-w
3	10	Yes		https://weather.com/health/coronavirus/news/2020-05-02-coronavirus-updates-cases-numbers-states-reopening-covid19	17.3333
Coronavirus update USA 1	1		Yes	https://www.worldometers.info/coronavirus/country/us/
1	2	Yes		https://www.nytimes.com/2020/05/02/us/coronavirus-updates.html	13.3333
1	3		Yes	https://www.cdc.gov/coronavirus/2019-ncov/cases-updates/cases-in-us.html
1	4		Yes	https://www.cdc.gov/coronavirus/2019-ncov/index.html
1	5		Yes	https://www.washingtonpost.com/world/2020/05/02/coronavirus-latest-news/
1	6		Yes	https://www.axios.com/coronavirus-west-virginia-first-case-ac32ce6d-5523-4310-a219-7d1d1dcb6b44.html
1	7		Yes	https://www.livescience.com/coronavirus-updates-united-states.html
1	8		Yes	https://www.npr.org/sections/health-shots/2020/03/16/816707182/map-tracking-the-spread-of-the-coronavirus-in-the-u-s
1	9		Yes	https://www.businessinsider.com/coronavirus-live-updates-latest-news
2	1		Yes	https://www.usa.gov/coronavirus
2	2	Yes		https://www.cnn.com/us/live-news/us-coronavirus-update-04-30-20/index.html	17.3333
2	3		Yes	https://www.cnn.com/world/live-news/coronavirus-pandemic-05-02-20-intl/index.html
2	4		Yes	https://www.usatoday.com/news/coronavirus/
2	5		Yes	https://coronavirus.jhu.edu/map.html
2	6		Yes	https://en.wikipedia.org/wiki/2020_coronavirus_pandemic_in_the_United_States
2	7	Yes		https://www.ksbw.com/article/national-coronavirus-updates-may-2/32350597
2	8		Yes	https://abcnews.go.com/Health/coronavirus-map-tracking-spread-us-world/story?id=69415591
2	9	Yes		https://www.nbcnews.com/health/health-news/coronavirus-u-s-map-where-virus-has-been-confirmed-across-n1124546	18.3333
2	10		Yes	https://www.aljazeera.com/news/2020/04/coronavirus-pushes-jobless-depression-level-live-updates-200423232410238.html
3	1		Yes	https://abcnews.go.com/Health/coronavirus-map-tracking-spread-us-world/story?id=69415591
3	2		Yes	https://www.nbcnews.com/health/health-news/coronavirus-u-s-map-where-virus-has-been-confirmed-across-n1124546
3	3		Yes	https://www.aljazeera.com/news/2020/04/coronavirus-pushes-jobless-depression-level-live-updates-200423232410238.html
3	4		Yes	https://www.kcci.com/article/national-coronavirus-updates-april-13/32125264
3	5	No; Dashboard		https://coronavirus.1point3acres.com/en
3	6	Yes		https://www.cnbc.com/2020/04/25/coronavirus-live-updates.html	17.3333
3	7	Yes		https://en.as.com/en/2020/04/23/other_sports/1587598017_262518.html	17
3	8	No		https://www.dhs.gov/coronavirus/coronavirus-news-updates
3	9	Yes		https://www.cbsnews.com/live-updates/coronavirus-pandemic-covid-19-latest-news-2020-04-19/	18.3333
3	10		Yes	https://www.wyff4.com/article/national-coronavirus-updates-may-2/32350597
Coronavirus map update 1	1		Yes	https://coronavirus.jhu.edu/map.html
1	2		Yes	https://www.cdc.gov/coronavirus/2019-ncov/cases-updates/cases-in-us.html
1	3		Yes	https://www.worldometers.info/coronavirus/
1	4		Yes	https://www.livescience.com/coronavirus-updates-united-states.html
1	5		Yes	https://www.nytimes.com/interactive/2020/us/coronavirus-us-cases.html
1	6		Yes	https://www.nytimes.com/interactive/2020/world/coronavirus-maps.html
1	7		Yes	https://www.health.pa.gov/topics/disease/coronavirus/Pages/Coronavirus.aspx
1	8		Yes	https://www.health.state.mn.us/diseases/coronavirus/situation.html
1	9	Yes		https://www.washingtonpost.com/world/2020/05/03/coronavirus-latest-news/	16.3333
2	1		Yes	https://www.npr.org/sections/health-shots/2020/03/16/816707182/map-tracking-the-spread-of-the-coronavirus-in-the-u-s
2	2		Yes	https://www.npr.org/sections/goatsandsoda/2020/03/30/822491838/coronavirus-world-map-tracking-the-spread-of-the-outbreak
2	3		Yes	https://www.axios.com/coronavirus-west-virginia-first-case-ac32ce6d-5523-4310-a219-7d1d1dcb6b44.html
2	4		Yes	https://news.google.com/covid19/map?hl=en-US&gl=US&ceid=US:en
2	5		Yes	https://abcnews.go.com/Health/coronavirus-map-tracking-spread-us-world/story?id=69415591
2	6		Yes	https://www.bing.com/covid
2	7	Yes		https://www.bbc.com/news/uk-51768274	17.3333
2	8		Yes	https://www.theguardian.com/world/ng-interactive/2020/apr/30/coronavirus-map-of-the-us-latest-cases-state-by-state
2	9		Yes	https://www.nbcnews.com/health/health-news/coronavirus-map-confirmed-cases-2020-n1120686
2	10		Yes	https://coronavirus.maryland.gov/
3	1		Yes	https://www.cnn.com/interactive/2020/health/coronavirus-maps-and-cases/
3	2		Yes	https://doh.sd.gov/news/coronavirus.aspx
3	3	No; Dashboard		https://msdh.ms.gov/msdhsite/_static/14,0,420.html
3	4	Yes		https://www.lehighvalleylive.com/coronavirus/2020/05/pa-coronavirus-update-24-counties-to-begin-reopening-from-statewide-shutdown-12k-new-cases-62-more-deaths-reported-statewide-pa-covid-19-case-map-5120.html	18.3333
3	5	No; Dashboard		https://www.ecdc.europa.eu/en/geographical-distribution-2019-ncov-cases
3	6		Yes	https://www.webmd.com/coronavirus
3	7		Yes	https://dph.georgia.gov/covid-19-daily-status-report
3	8		Yes	https://www.fox10phoenix.com/coronavirus-map
3	9	No; Dashboard		https://www.arcgis.com/apps/MapSeries/index.html?appid=7c34f3412536439491adcc2103421d4b
3	10	Yes		https://www.mcall.com/coronavirus/mc-nws-pa-coronavirus-map-20200315-update-20200315-vwvbiaqfave2bnz36tdrypesei-htmlstory.html	19
Coronavirus cases update 1	1		Yes	https://www.worldometers.info/coronavirus/
1	2	Yes		https://www.aljazeera.com/news/2020/05/riots-brazil-venezuela-prisons-coronavirus-live-updates-200502232536530.html	13.6667
1	3		Yes	https://www.nytimes.com/2020/05/02/world/coronavirus-news.html
1	4		Yes	https://www.nytimes.com/interactive/2020/us/coronavirus-us-cases.html
1	5		Yes	https://www.cdc.gov/coronavirus/2019-ncov/cases-updates/cases-in-us.html
1	6	No; Dashboard		https://www.cdc.gov/coronavirus/2019-ncov/cases-updates/index.html
2	1		Yes	https://coronavirus.jhu.edu/map.html
2	2		Yes	https://coronavirus.illinois.gov/s/
2	3		Yes	https://www.doh.wa.gov/emergencies/coronavirus
2	4		Yes	https://www.health.state.mn.us/diseases/coronavirus/situation.html
2	5		Yes	https://www.michigan.gov/coronavirus/0,9753,7-406-98163_98173---,00.html
2	6	Yes		https://nymag.com/intelligencer/article/new-york-coronavirus-cases-updates.html	18.3333
2	7		Yes	https://coronavirus.idaho.gov/
2	8		Yes	https://www.health.pa.gov/topics/disease/coronavirus/Pages/Coronavirus.aspx
2	9	No; Dashboard		https://www.coronavirus.in.gov/2393.htm
2	10		Yes	https://www.latimes.com/projects/california-coronavirus-cases-tracking-outbreak/
3	1		Yes	https://coronavirus.ohio.gov/wps/portal/gov/covid-19/home
3	2		Yes	https://www.businessinsider.com/coronavirus-live-updates-latest-news
3	3		Yes	https://coronavirus.maryland.gov/
3	4		Yes	https://www.livescience.com/topics/live/coronavirus-live-updates
3	5		Yes	http://ldh.la.gov/Coronavirus/
3	6		Yes	https://cv.nmhealth.org/
3	7		Yes	https://doh.sd.gov/news/coronavirus.aspx
3	8	No		https://www.azdhs.gov/preparedness/epidemiology-disease-control/infectious-disease-epidemiology/index.php#novel-coronavirus-home
3	9		Yes	https://msdh.ms.gov/msdhsite/_static/14,0,420.html
3	10		Yes	https://www.sandiegocounty.gov/content/sdc/hhsa/programs/phs/community_epidemiology/dc/2019-nCoV/status.html
Update on coronavirus 1	1		Yes	https://www.washingtonpost.com/world/2020/05/03/coronavirus-latest-news/
1	2		Yes	https://www.worldometers.info/coronavirus/
1	3	Yes		https://www.nytimes.com/2020/05/03/world/coronavirus-news.html	13.3333
1	4		Yes	https://www.cdc.gov/coronavirus/2019-ncov/cases-updates/cases-in-us.html
1	5		Yes	https://www.webmd.com/coronavirus
1	6	Yes		https://www.kpbs.org/news/2020/may/02/coronavirus-san-diego-live-updates-covid-19/	15
1	7		Yes	https://www.vdh.virginia.gov/coronavirus/
1	8		Yes	https://www.livescience.com/topics/live/coronavirus-live-updates
1	9		Yes	https://www.health.state.mn.us/diseases/coronavirus/situation.html
2	1		Yes	https://www.who.int/emergencies/diseases/novel-coronavirus-2019/events-as-they-happen
2	2		Yes	https://www.who.int/emergencies/diseases/novel-coronavirus-2019
2	3	No; Menu Page		https://covid19.nj.gov/
2	4		Yes	https://www.coronavirus.in.gov/
2	5	No; Menu Page		https://www.tn.gov/education/health-and-safety/update-on-coronavirus.html
2	6		Yes	https://www.fox10phoenix.com/live-coronavirus-updates
2	7		Yes	https://www.bbc.com/news/coronavirus
2	8		Yes	https://www.businessinsider.com/coronavirus-live-updates-latest-news
2	9		Yes	https://www.npr.org/sections/coronavirus-live-updates/
2	10	Yes		https://www.minnpost.com/health/2020/05/the-daily-coronavirus-update-24-more-deaths-in-minnesota-498-new-cases/	15
3	1		Yes	https://www.health.pa.gov/topics/disease/coronavirus/Pages/Coronavirus.aspx
3	2		Yes	https://www.nature.com/articles/d41586-020-00154-w
3	3	Yes		https://www.cdph.ca.gov/covid19	18.3333
3	4		Yes	https://coronavirus.health.ny.gov/home
3	5		Yes	https://cv.nmhealth.org/
3	6		Yes	https://coronavirus.maryland.gov/
3	7		Yes	https://www.cnn.com/world/live-news/coronavirus-pandemic-05-02-20-intl/index.html
3	8		Yes	https://coronavirus.idaho.gov/
3	9		Yes	https://coronavirus.illinois.gov/s/
3	10		Yes	https://www.michigan.gov/coronavirus/
US coronavirus update 1	1		Yes	https://www.cdc.gov/coronavirus/2019-ncov/cases-updates/cases-in-us.html
1	2		Yes	https://www.worldometers.info/coronavirus/country/us/
1	3	Yes		https://www.nbcnews.com/health/health-news/live-blog/2020-05-03-coronavirus-news-n1198861	15.3333
1	4		Yes	https://www.nytimes.com/2020/05/03/world/coronavirus-news.html
1	5	Yes		https://www.aljazeera.com/news/2020/05/official-missed-chances-slow-coronavirus-live-updates-200501234526091.html	16
1	6		Yes	https://www.axios.com/coronavirus-west-virginia-first-case-ac32ce6d-5523-4310-a219-7d1d1dcb6b44.html
1	7		Yes	https://www.livescience.com/coronavirus-updates-united-states.html
1	8	Yes		https://www.kiro7.com/news/trending/coronavirus-live-updates-us-deaths-near-65000-total-cases-top-11-million/RFRGUUFADFBOJOGUNNYTYK3DY4/	18
1	9		Yes	https://www.businessinsider.com/coronavirus-live-updates-latest-news
2	1		Yes	https://www.npr.org/sections/health-shots/2020/03/16/816707182/map-tracking-the-spread-of-the-coronavirus-in-the-u-s
2	2		Yes	https://www.cnn.com/interactive/2020/health/coronavirus-us-maps-and-cases/
2	3		Yes	https://www.cnn.com/world/live-news/coronavirus-pandemic-05-02-20-intl/index.html
2	4		Yes	https://www.wbaltv.com/article/national-coronavirus-updates-may-3/32354666
2	5		Yes	https://en.wikipedia.org/wiki/2020_coronavirus_pandemic_in_the_United_States
2	6		Yes	https://www.usatoday.com/news/coronavirus/
2	7		Yes	https://www.ksbw.com/article/national-coronavirus-updates-may-3/32354666
2	8		Yes	https://www.kcci.com/article/national-coronavirus-updates-may-3/32354666
2	9		Yes	https://www.usa.gov/coronavirus
2	10		Yes	https://coronavirus.jhu.edu/
3	1		Yes	https://coronavirus.1point3acres.com/en
3	2		Yes	https://www.fedex.com/en-us/coronavirus.html
3	3	No		https://www.martin.fl.us/Coronavirus
3	4		Yes	https://www.bloomberg.com/graphics/2020-united-states-coronavirus-outbreak/
3	5		Yes	https://abcnews.go.com/Health/coronavirus-map-tracking-spread-us-world/story?id=69415591
3	6		Yes	https://www.nature.com/articles/d41586-020-00154-w
3	7		Yes	https://www.wcvb.com/article/national-coronavirus-updates-may-3/32354666
3	8	No		https://www.hidalgocounty.us/coronavirusupdates
3	9		Yes	https://www.ketv.com/article/national-coronavirus-updates-april-11/32113850
3	10	No		https://www.ups.com/us/en/about/news/important-updates.page
